# Supplementary material for: Global ecological predictors of the soil priming effect
Source: Nat Commun. 2019 Aug 2;10:3481. doi: 10.1038/s41467-019-11472-7 (PMC6677791; doi:10.1038/s41467-019-11472-7)
Supplement: Supplementary file 3 — Source Data [file 41467_2019_11472_MOESM3_ESM.xls]

## Sheet: Fig. 1a-b
Ecosystem_type	Priming_effect (µg CO2-C g-1 soil day-1)
ColdForest	-0.750065
ColdForest	0.5919
ColdForest	0.537568
ColdForest	0.49769
ColdForest	0.131249
ColdForest	0.75255
ColdForest	0.175642
Cropland	-0.171584
Cropland	0.453241
Cropland	0.495635
Cropland	0.402468
DryForest	0.351585
DryForest	-0.0647558
DryForest	-0.708845
Forbland	0.066949
Forbland	0.29334
Forbland	-0.00540582
Forbland	1.11947
Forbland	0.317557
Grassland	-0.433404
Grassland	-0.258897
Grassland	-2.05749
Grassland	-0.704244
Grassland	-0.893586
Grassland	0.0314507
Grassland	0.200821
Grassland	0.414522
Grassland	0.46017
Grassland	0.422827
Grassland	0.140317
Grassland	-0.920066
Grassland	0.833298
Grassland	-4.46469
Moss health	0.229991
Moss health	-0.750256
Moss health	0.00633772
Moss health	0.0526239
Moss health	0.307133
Shrubland	-0.208723
Shrubland	0.699771
Shrubland	0.637989
Shrubland	0.242127
Shrubland	0.525096
Shrubland	0.429312
Shrubland	0.0963233
Shrubland	0.50556
Shrubland	0.263269
Shrubland	-0.0153996
Shrubland	0.479173
Shrubland	0.224333
Shrubland	0.984152
Shrubland	0.441727
Shrubland	0.179106
Shrubland	0.173257
Shrubland	0.517862
Shrubland	-0.28331
Shrubland	0.148936
Shrubland	-0.286802
TempForest	-1.43094
TempForest	-0.502592
TempForest	0.354985
TempForest	-0.58982
TempForest	0.0820617
TempForest	0.0735125
TempForest	-0.228159
TempForest	1.12124
TempForest	-0.222057
TempForest	-0.20331
TempForest	0.99907
TempForest	0.314312
TempForest	-0.096615
TempForest	0.164558
TempForest	-0.0110796
TempForest	0.367348
TempForest	1.02348
TempForest	-0.186609
TempForest	0.252296
TempForest	1.69618
TempForest	0.514992
TempForest	0.821879
TempForest	0.943641
TempForest	0.183662
TropForest	-4.5621
TropForest	-2.17797
TropForest	0.0951392
TropForest	0.611833

## Sheet: Fig. 1c-d
Ecosystem_type	%priming vs respiration
ColdForest	-0.174756
ColdForest	25.9401
ColdForest	36.0035
ColdForest	7.51177
ColdForest	53.4419
ColdForest	12.5908
ColdForest	-18.6717
Cropland	-11.4046
Cropland	54.6667
Cropland	58.3056
Cropland	37.5409
DryForest	39.3782
DryForest	-8.26243
DryForest	-14.515
Forbland	2.34409
Forbland	5.41236
Forbland	25.1413
Forbland	10.2804
Forbland	76.0723
Grassland	-7.86136
Grassland	-37.8948
Grassland	-17.4323
Grassland	-17.3999
Grassland	1.28593
Grassland	33.9558
Grassland	7.51888
Grassland	-12.7026
Grassland	56.2612
Grassland	7.90588
Grassland	25.8123
Grassland	100.778
Grassland	22.2595
Grassland	-18.5589
Moss health	-8.62189
Moss health	0.24151
Moss health	2.20444
Moss health	9.77004
Moss health	26.1675
Shrubland	-7.55849
Shrubland	9.40342
Shrubland	26.8041
Shrubland	38.7026
Shrubland	34.4139
Shrubland	8.98968
Shrubland	66.879
Shrubland	14.7404
Shrubland	-0.871185
Shrubland	2.62347
Shrubland	19.1593
Shrubland	40.4589
Shrubland	30.0432
Shrubland	13.3249
Shrubland	14.2663
Shrubland	91.0023
Shrubland	-13.0553
Shrubland	28.421
Shrubland	-2.35874
Shrubland	-10.0504
TempForest	-2.96245
TempForest	29.8256
TempForest	-6.96533
TempForest	-19.4657
TempForest	6.42486
TempForest	-5.70753
TempForest	44.1094
TempForest	-2.2119
TempForest	-5.33773
TempForest	33.9839
TempForest	24.0465
TempForest	-5.85981
TempForest	9.19538
TempForest	-0.838264
TempForest	22.3985
TempForest	38.4381
TempForest	-1.96087
TempForest	8.34385
TempForest	45.8831
TempForest	12.9788
TempForest	18.0238
TempForest	16.6925
TempForest	4.2904
TempForest	40.7706
TropForest	-8.61162
TropForest	0.380793
TropForest	3.94185
TropForest	4.61717

## Sheet: Suppl Fig. 2
Ecosystem_type	% of mineralized SOC
ColdForest	-0.0240756
ColdForest	0.22756
ColdForest	0.0781108
ColdForest	0.256313
ColdForest	0.0855627
ColdForest	0.174828
ColdForest	0.0957528
Cropland	-0.0166281
Cropland	0.0957391
Cropland	0.0853347
Cropland	0.0934988
DryForest	0.324782
DryForest	-0.00971241
DryForest	-0.0280758
Forbland	0.00819356
Forbland	0.00930651
Forbland	-0.00143485
Forbland	0.260069
Forbland	0.0567744
Grassland	-0.032007
Grassland	-0.0122315
Grassland	-0.0778498
Grassland	-0.034138
Grassland	-0.0246101
Grassland	0.00120968
Grassland	0.014157
Grassland	0.0114163
Grassland	0.129526
Grassland	0.775083
Grassland	0.14411
Grassland	-0.0156304
Grassland	0.0497107
Grassland	-0.116861
Moss health	0.352247
Moss health	-0.0790378
Moss health	0.000283596
Moss health	0.00411474
Moss health	0.0157059
Shrubland	-0.0177453
Shrubland	0.048235
Shrubland	0.094172
Shrubland	0.0326355
Shrubland	0.0976283
Shrubland	0.234043
Shrubland	0.0557774
Shrubland	0.146738
Shrubland	0.0182272
Shrubland	-0.00529499
Shrubland	0.29095
Shrubland	0.0204481
Shrubland	0.111641
Shrubland	0.0696168
Shrubland	0.040596
Shrubland	0.0140181
Shrubland	0.200246
Shrubland	-0.156391
Shrubland	0.00905896
Shrubland	-0.00794578
TempForest	-0.0333021
TempForest	-0.00810916
TempForest	0.094247
TempForest	-0.0207176
TempForest	0.047519
TempForest	0.00976712
TempForest	-0.00935527
TempForest	0.0279081
TempForest	-0.00466344
TempForest	-0.0185445
TempForest	0.138676
TempForest	0.0288806
TempForest	-0.00633154
TempForest	0.0259345
TempForest	-0.00428423
TempForest	0.0230983
TempForest	0.0780606
TempForest	-0.00217712
TempForest	0.00892935
TempForest	0.0550131
TempForest	0.0106067
TempForest	0.0130349
TempForest	0.0201021
TempForest	0.00302091
TropForest	-0.0633919
TropForest	-0.0129318
TropForest	0.000595259
TropForest	0.00258907

## Sheet: Suppl Fig. 5
Ecosystem_type	% Mineralized glucose
ColdForest	5.28
ColdForest	4.67
ColdForest	6.19
ColdForest	5.44
ColdForest	4.63
ColdForest	4.49
ColdForest	3.74
Cropland	3.49
Cropland	3.78
Cropland	4.67
Cropland	5.1
DryForest	5.4
DryForest	4.59
DryForest	5.67
Forbland	4.89
Forbland	7.37
Forbland	5.63
Forbland	5.18
Forbland	6.11
Grassland	3.17
Grassland	3.7
Grassland	3.87
Grassland	4.32
Grassland	3.94
Grassland	3.48
Grassland	5.9
Grassland	4.88
Grassland	5.38
Grassland	5.38
Grassland	5.45
Grassland	3.92
Grassland	4.16
Grassland	4.32
Moss health	5.67
Moss health	5.84
Moss health	4.52
Moss health	4.32
Moss health	3.11
Shrubland	5.78
Shrubland	4.48
Shrubland	5.14
Shrubland	2.45
Shrubland	3.56
Shrubland	3.68
Shrubland	3.14
Shrubland	2.83
Shrubland	3.16
Shrubland	3.58
Shrubland	2.7
Shrubland	3.26
Shrubland	4.83
Shrubland	4.8
Shrubland	4.12
Shrubland	4.09
Shrubland	4.66
Shrubland	4.31
Shrubland	4.6
Shrubland	5.46
TempForest	7.13
TempForest	7.51
TempForest	4.79
TempForest	5.46
TempForest	3.7
TempForest	3.55
TempForest	4.54
TempForest	4.62
TempForest	6.11
TempForest	4.17
TempForest	5.39
TempForest	4.25
TempForest	4.22
TempForest	5.03
TempForest	5.08
TempForest	5.04
TempForest	6.59
TempForest	6.78
TempForest	5.04
TempForest	5.7
TempForest	5.4
TempForest	5.42
TempForest	6.1
TempForest	5.12
TropForest	9.28
TropForest	10.25
TropForest	10.76
TropForest	7.77
